# Supplementary material for: Rabies Virus Seroprevalence among Dogs in Limpopo National Park and the Phylogenetic Analyses of Rabies Viruses in Mozambique
Source: Pathogens. 2022 Sep 14;11(9):1043. doi: 10.3390/pathogens11091043 (PMC9506193; doi:10.3390/pathogens11091043)
Supplement: Supplementary file 1 [file pathogens-11-01043-s001.zip]

Archive with 1 entries (1 files):
- pathogens-1766405-supplementary.pdf
